# Supplementary material for: DNA Metabarcoding Approach as a Potential Tool for Supporting Official Food Control Programs: A Case Study
Source: Foods. 2024 Sep 17;13(18):2941. doi: 10.3390/foods13182941 (PMC11430886; doi:10.3390/foods13182941)
Supplement: Supplementary file 1 [file foods-13-02941-s001.zip]

Archive with 1 entries (1 files):
- Supplementary_tables.pdf
